# Supplementary material for: Epigenetic Regulation of DLK1-DIO3 Region in Thyroid Carcinoma
Source: Cells. 2024 Jun 8;13(12):1001. doi: 10.3390/cells13121001 (PMC11201930; doi:10.3390/cells13121001)
Supplement: Supplementary file 1 [file cells-13-01001-s001.zip]

Archive with 1 entries (1 files):
- cells-3007558-supplementary.pdf
